# Supplementary material for: The genetic architecture of amylose biosynthesis in maize kernel
Source: Plant Biotechnol J. 2017 Sep 15;16(2):688–95. doi: 10.1111/pbi.12821 (PMC5787843; doi:10.1111/pbi.12821)
Supplement: Supplementary file 1 — Table S1 Amylose content for 464 maize lines. [file PBI-16-688-s001.xlsx]

## Sheet: Amylose_content
	Average starch content	Standard Error
shen5005	26.424	0.56
R31	28.7173	0.218276
mei68113	27.864	0.288444
757	26.2907	0.413978
DH138	25.4373	0.307535
DH149	28.144	0.12
B4	26.6373	0.237019
B7	24.5307	0.717527
1145	25.1707	0.602808
N138	8.13067	0.0705534
E600	26.4773	0.334132
E200	26.744	0.16
L061F	28.744	0.277128
F7584	28.1573	0.471781
DM101B	26.824	0.277128
D88	27.7573	0.278408
D619	26.664	0.046188
D15	26.2907	0.0705534
DM07	27.0373	0.213333
SC24-1	26.8507	0.352767
D1139	24.6373	0.577504
W222	24.2107	0.384592
Y223	24.744	0.046188
GN4095	27.1707	0.208273
C521	24.8507	0.5393
LM-2	23.4373	0.785649
B98	25.2507	0.556816
B95	30.1673	0.166966
SC-14	28.664	0.84664
SC-9	26.424	0.81715
4003	27.6507	0.508768
PN2-8	25.464	0.603987
KP3130	26.744	0.32
L-1	22.424	0.4996
W172	25.904	0.04
SW153	26.7173	0.296947
W238	28.264	0.72148
W668	28.984	0.166533
W969	26.104	0.92029
W968	28.2107	0.186667
18	26.7707	0.971414
1614	26.7707	0.881615
1610	24.6373	0.373333
M101	24.2107	0.584846
2005-4	23.7307	0.493874
E601	24.984	0.348712
E588	28.5573	0.387356
B394	28.504	0.302875
changK	28.7173	0.669859
huangchanga	29.8107	0.774711
D33A	28.5307	0.0705534
huangchangb	27.4373	0.346667
W499	26.7173	0.51086
SC30-1	23.0907	0.352767
468-3	26.9307	0.208273
XF223	22.8773	0.192296
XF134	25.5973	0.398218
M131-5	24.904	0.72
XOP2	21.8107	0.448603
R1656	25.9173	0.327685
jian1495a	23.784	0.16
jian1495b	28.1573	0.148474
T24	25.9173	0.096148
Lo415	17.944	0.366606
D20	16.2107	0.232475
chang7-2	27.944	0.486621
FC-13	24.8773	0.45568
L05-6	25.1973	0.373333
L473	23.1707	0.254384
equn3	26.2907	0.266667
equn4	25.6773	0.485157
PN2	28.2107	0.705534
18-599	25.5707	0.174865
08-64	27.304	0.600444
697	25.2507	0.884031
K10	23.4373	0.232475
chang3	26.7173	0.218276
ji444	24.6973	0.667766
huangyesi3	24.184	0.554256
zaC546	22.8507	0.602808
ji63	25.544	0.62482
ji846	24.664	0.4996
shuang741	21.9973	0.254384
ji434	28.3707	0.192296
ji4112	24.5573	0.358763
MO113	25.4907	0.237019
xi502	26.3973	0.413978
luyuan92	25.944	0.302875
S22	24.984	0.257164
ye515	25.544	0.922605
ye8112	24.4773	0.429159
zheng32	25.5173	0.141107
zheng653	24.2373	0.0533333
hu803	28.2107	0.493874
tie7922	24.9573	0.096148
ye832	22.1573	0.53133
yu374	24.984	0.201329
chang72	25.384	0.600444
wu109	26.6373	0.48074
yan812	22.504	0.323316
qi205	25.6507	0.462649
D854	23.944	0.092376
D857	26.6907	0.208273
D856	22.3973	0.293333
D869	23.3573	0.213333
D881	23.9707	0.558729
D883	21.4107	0.254384
D886	24.7973	0.174865
D978	26.024	0.402658
D1051	24.4773	0.346667
yu87-1	24.2907	0.192296
nan21-3	24.9573	0.232475
K14	23.3573	0.0533333
cheng698-3	19.864	0.23094
Q1261	23.064	0.520513
ye8001	23.384	0.201329
D892	22.7707	0.346667
huotanghuang17	21.464	0.046188
1205A	23.544	0.166533
su75	22.4773	0.162207
R136	25.144	0.378065
R017	24.5307	0.237019
200B	19.9707	0.116237
3489a	22.5573	0.334132
Z31B	21.544	0.046188
P138	25.3307	0.096148
N68a	23.5707	0.237019
K12	27.4373	0.186667
619	23.224	0.46188
shen137	21.9173	0.162207
3335	25.1973	0.186667
huangzaosi	30.7173	0.577504
WNIIH	24.7173	0.186667
fangyin	26.264	0.280951
GY3	25.0907	0.254384
5032	29.1707	0.186667
e220	29.0373	0.0533333
DF32	28.2373	0.148474
7903E	28.424	0.08
99122	26.3173	0.148474
chong72	29.704	0.323316
M1016	30.1573	0.232475
P25	27.384	0.680392
SS99	29.5173	0.464949
d140	26.9307	0.232475
R25	28.944	0.2
R150	27.7307	0.0266667
qi319	27.624	0.046188
xing230	28.6107	0.398218
20837	27.1173	0.162207
Los-6	28.5573	0.474037
XF27	25.9173	0.429159
huotanghuang	26.5307	0.22784
huo17	29.144	0.16
SC11-1	32.824	0.08
SC14	30.584	0.402658
9058	25.9973	0.141107
PH6WC	30.9573	0.826667
PH4CV	25.464	0.184752
hai9-21	24.3973	0.116237
DH65232	29.224	0.092376
JI533	26.664	0.36074
A801	29.5973	0.493874
DF27	27.3573	0.627092
DF24	28.7173	0.174865
1127	29.6507	0.37618
P167	25.4373	0.324414
433-7	27.544	0.092376
shen977	26.1307	0.370465
K22	28.9573	0.162207
niu2-1	29.7307	0.485157
178	28.8507	0.508768
150-4	24.5573	0.584846
P007	29.1973	0.746667
M3	24.184	0.280951
9702	27.1973	0.096148
9710	26.424	0.16
9711	23.864	0.63498
1101	30.2107	0.443822
3189	27.5707	0.602808
Yd6	25.7307	0.116237
wu126	21.064	0.046188
W344	27.8373	0.413978
68122	26.6907	0.716038
M22	27.5173	0.162207
shan89	28.904	0.445421
yi36	25.944	0.454899
5023	26.264	0.166533
ji853	26.424	0.122202
zi330	26.7173	0.270637
8701	27.624	0.621396
siyi	27.0373	0.266667
F7	25.864	0.092376
1121	27.9173	0.519145
xun971	27.624	0.68352
dan598	25.4107	0.327685
Ay420	27.0373	0.573798
OH7	29.3573	0.533333
A619	28.2373	0.558729
A554	25.3573	0.141107
Ms71	25.7573	0.653741
A632	28.344	0.454899
B76	25.804	0.241937
ND246	26.224	0.12
CM105	28.9307	0.262636
Mo24W	29.304	0.440606
NC268	27.1173	0.262636
B37	26.744	0.288444
A679	28.7707	0.307535
Co109	29.864	0.524595
Sg1533	30.9307	0.519145
W182bn	29.6773	0.0533333
Va26	26.584	0.166533
W153R	26.664	0.760351
W117	23.7573	0.519145
4722	24.524	0.557494
IA5125	10.2373	0.116237
shangyin110-1	26.184	0.378065
7146	30.3707	0.464949
CT52C	24.744	0.524595
jiao51	24.824	0.4996
77	30.5573	0.705534
7327	28.6907	0.162207
zhen367	21.4907	0.314395
daqing133	29.9173	0.384592
yun147	30.6107	0.186667
HHe01	26.024	0.184752
mu6	26.8773	0.270637
W2H03	28.984	0.4
140	24.9573	0.278408
S311	28.904	0.244404
9101-7	26.4507	0.270637
xun92-8	27.304	0.201329
yu537A	24.984	0.201329
CT109	25.624	0.56
yu82	23.304	0.046188
Lx9801	27.784	0.454899
E28	26.0507	0.232475
zhong128	29.2507	0.453333
zhong451	25.8373	0.293333
han49	29.9973	0.106667
ziyu3	26.3173	0.370465
guangyou5	24.984	0.046188
daMO	8.29067	0.300518
yi49	26.4507	0.742369
yi67	25.0907	0.237019
song1145	28.2107	0.48074
Lo1125	26.024	0.201329
shen135	29.7307	0.746667
zhangxi28	26.3973	0.707044
zhangjin6	24.8507	0.637216
cheng435	27.9973	0.327685
bai197	25.144	0.280951
ji432	27.9707	0.5393
H2	8.79733	0.0533333
jinsui54	27.384	0.16
84-126-15-1	27.4907	0.588482
xuan6	28.0507	0.116237
lan766-4-2	23.8107	0.370465
85bai64	25.5707	0.637216
91huang15	28.184	0.378065
91huang5	7.97067	0.0266667
91huang10	23.464	0.138564
chihuang14	8.37067	0.186667
785	26.664	0.288444
chaoxianbai	26.3973	0.0266667
B12	7.49067	0.133333
fu96	26.7173	0.53533
liao7794	30.184	0.482217
liao5110	30.7973	0.300518
96201	26.9307	0.116237
gan41	26.1573	0.133333
fu8527	27.9707	0.40354
fu8701	26.824	0.23094
longkang1	26.424	0.302875
2005	25.0107	0.358763
lu65	26.6107	0.22784
yan38	28.104	0.046188
yan156	27.704	0.16
yan103	29.8907	0.48074
yan172	24.2107	0.254384
qi35	25.1173	0.282213
qi410	7.89067	0.116237
luyuan133	7.384	0.046188
200-24-13413	7.99733	0.0705534
ernan24	8.664	0.333067
guan17-1	27.9973	0.0533333
32	27.464	0.61101
zhengbai11	25.6773	0.0266667
jiao05	29.9973	0.346667
6	25.5973	0.296947
baiU8112	29.6507	0.373333
zheng58	29.0373	0.0266667
shuangtaiwu	30.2373	0.462649
chang7daxian1	26.344	0.697424
da255	27.384	0.482217
897	25.9707	0.116237
zhonger/02	26.104	0.369504
75-24	29.1173	0.673036
yue89E4-2	25.6773	0.262636
yue39-4	21.8373	0.262636
M9	27.944	0.092376
shuangM9B-1	28.104	0.122202
cai11-8	27.704	0.092376
17564	24.424	0.4996
030-1	28.7707	0.22784
SZ3	25.8373	0.254384
wu125	7.944	0.046188
L005	28.7173	0.0705534
ning24	8.53067	0.232475
ning37	8.39733	0.0705534
ning45	23.1173	0.208273
zhongyin15	26.3707	0.148474
NN14B	23.6507	0.392825
ZPON7	27.8373	0.300518
72-125	27.384	0.603987
75-364	24.3707	0.186667
MP704	27.4907	0.429159
H114	24.8507	0.0266667
DH65232(DH9)	24.184	0.138564
Lo1067	25.624	0.440606
han21	27.5973	0.541274
chang69	23.1173	0.352767
luosu3	26.6373	0.237019
huobai	24.5573	0.352767
yuanwu05	26.8507	0.192296
xingK36	27.9173	0.448603
ES40	24.9307	0.370465
LH52	25.9973	0.096148
78002A	25.7307	0.116237
F42	25.784	0.277128
LH93	27.9173	0.174865
B47	26.1307	0.148474
807	26.6373	0.627092
PHN11	23.8373	0.186667
LH54	21.864	0.16
PHG72	26.2907	0.584846
B09	28.1573	0.208273
LH156	26.824	0.454899
PHZ51	24.2373	0.266667
PHW43	27.2507	0.192296
PHJ75	25.6507	0.0533333
PHM57	27.8907	0.282213
PHN29	28.104	0.323316
PHW03	26.5573	0.334132
795	27.2773	0.0705534
IBC2	26.584	0.348712
PHK05	26.2107	0.0705534
PHK24	26.664	0.333067
PHR25	28.024	0.333067
LH60	24.4507	0.471781
PHG71	28.7173	0.278408
PB80	27.2773	0.387356
FAPW	27.2773	0.148474
LH61	24.504	0.122202
PHG35	27.0107	0.307535
PHJ40	27.7307	0.34973
PH207	25.224	0.333067
Mo17	25.2773	0.827956
LH38	26.6173	0.417027
LH74	23.5973	0.707044
LH132	26.6907	0.570068
Seagu1117	26.024	0.166533
PHK42	23.2507	0.096148
PHT55	28.2907	0.647182
OH43	28.2907	0.373333
LH65	25.9707	0.0705534
HBAI	28.584	0.394631
PHG50	26.264	0.514328
Pa91	25.0107	0.558729
LH82	28.824	0.60575
78371A	25.4107	0.116237
HB8229	26.824	0
PHH93	25.464	0.138564
PHM44	25.8373	0.192296
PHP02	24.3173	0.0705534
PHR47	22.984	0.680392
PHT10	24.9373	0.352578
78551S	27.384	0.280951
PHG24	26.9307	0.314395
FBHJ	27.1173	0.392825
LH149	25.9707	0.489535
LH1	24.8507	0.314395
PHT77	23.7573	0.162207
LH145	26.5307	0.162207
PHG47	26.364	0.364966
LH127	28.664	0.348712
LH196	26.264	0.440606
LH162	23.9973	0.262636
LH202	27.5973	0.467238
LH192	26.5573	0.0705534
LH193	24.5573	0.866974
RS710	24.504	0.32
PHP76	24.6107	0.0705534
BCC03	27.5973	0.384592
LH128	29.9173	0.254384
LH208	27.1173	0.653741
Lp215D	26.8773	0.186667
PHK93	27.5173	0.254384
PHN66	26.6907	0.141107
PHR55	28.2107	0.51086
PHR58	29.1973	0.778831
PHW30	29.3307	0.133333
29MIBZ2	25.6507	0.327685
MBUB	27.704	0.244404
LH215	29.4107	0.719012
MM402A	30.7973	0.116237
LIBC4	26.824	0.201329
83IBI3	26.024	0.122202
NQ508	26.984	0.046188
PHBA6	24.1307	0.314395
PHP85	26.2907	0.096148
PHPR5	26.3973	0.620251
PHR30	24.824	0.122202
PHT69	24.3973	0.398218
PHV53	28.2107	0.392825
PHNV9	27.5707	0.22784
PHWG5	24.744	0.789261
ML606	26.8773	0.0705534
LH119	26.0773	0.096148
MDF-13D	24.1573	0.174865
CR1HT	24.344	0.08
6103	27.6507	0.208273
IB014	25.4907	0.213333
MBNA	25.4373	0.300518
LH150	29.4373	0.352767
4676A	27.5707	0.37618
PHW17	25.9973	0.174865
NS701	25.6773	0.0266667
IBB15	26.824	0.468757
787	28.6107	0.141107
W8304	27.304	0.56
11430	26.5307	0.373333
2369	25.784	0.288444
2MA22	28.8507	0.61507
6M502	27.1707	0.0705534
87916W	26.1573	0.141107
MBST	30.7707	0.282213
NS501	25.6507	0.174865
OQ603	27.3573	0.096148
S8324	23.464	0.454899
S8326	25.4907	0.314395
1538	29.4373	0.577504
CR14	25.2507	0.373333
WIL901	26.5573	0.208273
E8501	27.6773	0.148474
J8606	24.344	0.244404
L127	24.664	0.36074
L135	25.0373	0.346667
L139	27.3573	0.327685
W8555	26.504	0.544549
PHK35	25.544	0.244404
PHM10	26.024	0.184752
PHN37	22.7707	0.22784
PHN73	28.5307	0.106667
PHN82	25.5707	0.096148
PHP55	28.6373	0.300518
PHP60	28.9307	0.237019
PHT22	27.3307	0.485157
PHV37	26.904	0.621396
2FACC	23.9173	0.254384
478	26.424	0.046188
huangC	23.944	2.51215e-15
D340	27.5173	0.736599
Table S1. Amylose content for 464 maize lines. The range of amylose content for 464 maize lines was from 7.38% to 32.82% in the association panel. The average kernel amylose content was 25.93%.
