# Supplementary material for: The genetic architecture of amylose biosynthesis in maize kernel
Source: Plant Biotechnol J. 2017 Sep 15;16(2):688–95. doi: 10.1111/pbi.12821 (PMC5787843; doi:10.1111/pbi.12821)
Supplement: Supplementary file 2 — Table S2 Significantly associated SNPs identified by GWAS in maize. [file PBI-16-688-s002.xlsx]

## Sheet: SupTable 2
QTL	Lead SNP	Chromosome	Position (bp)a	Interval of QTL within 250Kb	Allele	MAFb	P valuec	Associate genes	Annotation
qac2-1	chr2.S_129982581	2	129982581	129732581-130232581	C/T	0.14	4.07e-09	GRMZM2G020183	Putative glycine-rich cell wall structural protein 1
								GRMZM5G879432	Unknown
								GRMZM2G020704	Unknown
								GRMZM2G498111	Unknown
								GRMZM2G025264	Unknown
								GRMZM2G025205	Root cap-specific glycine-rich protein
								GRMZM2G498079	Unknown
								GRMZM2G164064	Aluminum-induced protein
								GRMZM2G568427	Unknown
qac3-1	chr3.S_139436833	3	139436833	139186833-139686833	C/T	0.07	2e-08	GRMZM2G174769	Putative galacturonosyltransferase-like 9
								AC187222.4_FG001	Unknown
								GRMZM2G165176	Dihydrolipoyllysine-residue acetyltransferase component 5 of pyruvate dehydrogenase complex chloroplastic
								GRMZM2G031167	Amino acid permease 3
								GRMZM2G136288	Amino acid permease 2
								GRMZM2G046609	Probable methyltransferase PMT26
qac3-2	chr3.S_139499410	3	139499410	139249410-139749410	A/G	0.07	2e-09	GRMZM2G340721	Phytosulfokine receptor 1-like
								GRMZM2G340756	MYB-related-transcription factor 14
qac3-3	chr3.S_140663351	3	140663351	140413351-140913351	A/G	0.06	5e-08	GRMZM2G010775	Receptor-type tyrosine-protein phosphatase S
								GRMZM2G344300	PREDICTED: zinc finger protein 865-like
								GRMZM2G344333	Unknown
								GRMZM2G344339	Unknown
								GRMZM2G059393	OSJNBa0059D20.8-like protein
								GRMZM2G117776	Filaggrin-2
								GRMZM2G414866	Filaggrin-2
								AC186663.3_FG006	Unknown
								GRMZM2G402368	Alpha-galactosidase 3
								AC196170.2_FG003	Unknown
								GRMZM2G395039	Radical SAM superfamily protein
								GRMZM2G096070	WD40 repeat-like superfamily protein
								GRMZM2G488028	Unknown
								GRMZM2G010925	Unknown
								GRMZM2G089638	Tcptf31 - TCP-transcription factor 31
								GRMZM2G535911	H/ACA ribonucleoprotein complex subunit 1
								GRMZM2G163476	Bile acid sodium symporter/ transporter isoform X1
								GRMZM2G463464	Putative calcium-dependent protein kinase family protein
qac3-4	chr3.S_141284190	3	141284190	141034190-141534190	C/T	0.07	3e-08	GRMZM2G073584	Beta galactosidase 9
								AC183372.4_FG006	Unknown
								GRMZM2G101020	V-type proton ATPase 16 kDa proteolipid subunit
								GRMZM5G821791	Unknown
								GRMZM2G067171	Putative GATA transcription factor family protein
								GRMZM2G006806	Ssu72-like family protein
								GRMZM2G006753	Chaperone protein dnaJ 6
								GRMZM2G409086	F-box domain containing protein
								AC211478.3_FG004	Unknown
qac3-5	chr3.S_149274688	3	149274688	149024688-149524688	A/T	0.07	3e-08	GRMZM5G881296	WD repeat-containing protein 33
								GRMZM5G833593	Essential protein Yae1 N-terminal
								GRMZM2G066005	Plant calmodulin-binding protein-related
								GRMZM2G127789	Glutathione S-transferase 29
								GRMZM2G428168	Glutathione S-transferase
								GRMZM2G052625	Probable glutathione S-transferase
								GRMZM2G052571	Glutathione S-transferase
								GRMZM2G146475	Gst28 - glutathione transferase28
								GRMZM2G028556	Glutathione transferase 7(gst7)
qac4-1	chr4.S_117798954	4	117798954	117548954-118048954	C/T	0.05	6.23778e-10	GRMZM2G702554	Unknown
qac4-2	chr4.S_125184357	4	125184357	124934357-125434357	A/G	0.07	1e-09	GRMZM2G106741	Sucrose transporter
								GRMZM2G157019	Nucleosome/chromatin assembly factor A
								GRMZM2G157016	Meiotic recombination protein DMC1 homolog
								AC208559.3_FG003	Unknown
								GRMZM2G437827	Unknown
								GRMZM2G118957	Protein binding protein
								GRMZM5G842556	Unknown
								GRMZM5G808652	Unknown
qac4-3	chr4.S_125294997	4	125294997	125044997-125544997	G/T	0.07	8e-12	AC206332.3_FG005	Unknown
								GRMZM2G312806	Mitochondrial transcription termination factor family protein
								GRMZM2G021256	Oxygen evolving enhancer protein 3 psbQ-like protein 1, chloroplastic(LOC103653672)
qac4-4	chr4.S_126878738	4	126878738	126628738-127128738	A/C	0.07	1e-10	GRMZM2G159049	Myosin heavy chain, striated muscle-like
								GRMZM2G456422	Unknown
								AC196043.3_FG005	Unknown
qac4-5	chr4.S_129536814	4	129536814	129286814-129786814	A/G	0.06	2e-08	GRMZM2G033007	Cytochrome c oxidase polypeptide Vc
								GRMZM2G007488	Peptidyl-prolyl cis-trans isomerase
								GRMZM2G010518	Unknown
								GRMZM2G159691	Hypoxia induced protein conserved region containing protein
								GRMZM2G163396	Pentatricopeptide repeat family protein
								AC194897.4_FG003	Unknown
								AC194897.4_FG005	Unknown
								GRMZM2G020653	Unknown
qac4-6	chr4.S_136211740	4	136211740	135961740-136461740	A/G	0.05	1e-08	GRMZM2G144742	Unknown
								GRMZM5G864784	Unknown
								GRMZM5G806469	Unknown
								GRMZM2G067417	Cytochrome c oxidase subunit 6b-3
								GRMZM2G366392	S-adenosylmethionine decarboxylase proenzyme
								GRMZM2G067019	Putative SET-domain containing protein family
qac4-7	chr4.S_136447063	4	136447063	136197063-136697063	A/G	0.05	3e-08	GRMZM2G024109	Unknown
								GRMZM2G131487	Enhancer of rudimentary homolog
qac4-8	chr4.S_136690067	4	136690067	136440067-136940067	C/T	0.07	1.38486e-09	GRMZM2G044684	GrpE protein homolog
qac4-9	chr4.S_159118307	4	159118307	158868307-159368307	A/G	0.05	2e-09	GRMZM2G053071	Unknown
								GRMZM2G026024	Phosphoribulokinase
								GRMZM2G125259	Bromodomain transcription factor
								GRMZM2G125320	Tudor/PWWP/MBT superfamily protein
								GRMZM2G063192	Cell division cycle protein 20
								GRMZM2G178822	Putative protein kinase superfamily protein
								GRMZM2G178795	SRR1-like protein
qac4-10	chr4.S_159145476	4	159145476	158895476-159395476	A/G	0.05	7.0486e-10	GRMZM2G702655	Unknown
qac4-11	chr4.S_160268689	4	160268689	160018689-160518689	C/T	0.07	3e-11	GRMZM2G069422	ATPase family AAA domain-containing protein
								GRMZM2G069365	Homeobox DNA-binding domain superfamily protein
								GRMZM2G110439	Unknown
								GRMZM2G110447	Unknown
								GRMZM2G110483	Putative pentatricopeptide repeat-containing protein
								GRMZM2G589696	C2C2-Dof-transcription factor 43
								GRMZM2G032024	Post-GPI attachment to proteins factor 3-like
								GRMZM2G119258	Ethylene response protein
								GRMZM2G119311	Unknown
								GRMZM2G029573	Carbamoyl-phosphate synthase small chain
								GRMZM2G143804	Phosphoribulokinase
qac4-12	chr4.S_163058675	4	163058675	162808675-163308675	A/G	0.07	2e-08	GRMZM2G042198	Zinc finger protein CONSTANS-LIKE 11
								GRMZM2G343449	Leucine Rich Repeat family protein expressed
								GRMZM2G453424	RNA polymerase II Rpb4 core protein
								AC186147.3_FG008	Alpha-6-galactosyltransferase
								GRMZM2G453379	Protein disulfide isomerase 5
								GRMZM2G175983	Probable auxin efflux carrier component 6
								GRMZM2G036905	Transcription elongation factor
								GRMZM2G092085	WD40 G-beta domain containing family protein family
								GRMZM2G092182	KH domain-containing protein
								GRMZM2G126946	Calcium-dependent lipid-binding (CaLB domain) family protein
								GRMZM2G126865	Transmembrane 9 superfamily member 12-like
								GRMZM2G014994	GPI-anchored protein/ CRAL/TRIO domain containing /Sec14p-like phosphatidylinositol transfer family protein
								GRMZM2G048045	WD repeat-containing protein-like protein
qac4-13	chr4.S_165621095	4	165621095	165371095-165871095	C/T	0.06	4e-08	GRMZM2G355618	Unknown
								GRMZM2G575116	CGI-like protein
								GRMZM2G454184	Unknown
								GRMZM2G461590	CGI-like protein
								GRMZM2G020492	Unknown
								GRMZM2G111774	Unknown
								GRMZM2G702681	Unknown
								GRMZM2G315558	CGI-like protein
								GRMZM2G418766	CGI-like protein
								GRMZM2G081263	Unknown
								GRMZM2G567711	Unknown
								GRMZM2G122848	RING zinc finger domain superfamily protein
								GRMZM2G122846	BZIP transcription factor superfamily protein
								GRMZM2G122843	Signal peptide peptidase
								GRMZM2G122811	Ribosomal protein L7Ae/L30e/S12e/Gadd45 family protein
								GRMZM2G122767	T-complex protein 1 subunit delta
								GRMZM2G122715	Calcium sensing receptor
								GRMZM2G150930	LRR receptor-like serine/threonine-protein kinase GSO1
								GRMZM2G021248	Unknown
								GRMZM2G021339	Homeobox DNA-binding and leucine zipper domain family protein isoform 1/ homeobox DNA-binding and leucine zipper domain family protein isoform 2
qac4-14	chr4.S_25408622	4	25408622	25158622-25658622	C/G	0.05	3e-08	GRMZM2G411888	Unknown
								GRMZM5G809417	Nudix hydrolase 15
								GRMZM2G050982	Alba DNA/RNA-binding protein
								AC197757.3_FG002	Unknown
								AC197757.3_FG003	Unknown
								GRMZM2G051042	Cyclin-D2-1
								GRMZM2G142685	Putative xyloglucan glycosyltransferase 3
								GRMZM2G114952	Unknown
								GRMZM2G416310	Unknown
								GRMZM2G036792	Potassium ion transmembrane transporter
								AC198743.3_FG008	Unknown
								GRMZM2G036829	Glutamyl-tRNA reductase-binding protein chloroplastic
								GRMZM2G165220	Unknown
qac4-15	chr4.S_37345698	4	37345698	37095698-37595698	A/G	0.06	5e-09	GRMZM2G308944	Photosystem II core complex protein psbY
								GRMZM2G008482	Orphans transcription factor
								GRMZM2G008273	COP9 signalosome complex subunit 3
								AC205722.3_FG004	Unknown
								AC204605.3_FG008	Unknown
								GRMZM2G064133	Eukaryotic translation initiation factor 3 subunit G
								GRMZM2G363540	Glutathione S-transferase 26
								GRMZM2G420812	SAUR31-auxin-responsive SAUR family member
								GRMZM2G062591	DNA-binding protein
								GRMZM2G062476	COP9 signalosome complex subunit 3
								GRMZM2G363557	Cation/H(+) antiporter 15-like
								GRMZM2G092432	ACR8
								GRMZM2G324643	Calmodulin
								GRMZM2G158034	40S ribosomal protein S13
qac4-16	chr4.S_46652596	4	46652596	46402596-46902596	A/C	0.06	3e-10	GRMZM2G091243	Putative protein kinase superfamily protein
								GRMZM5G821611	Palmitoyltransferase ZDHHC9
								GRMZM5G801241	Import inner membrane translocase subunit Tim8/Mitochondrial import inner membrane translocase subunit Tim8
qac4-17	chr4.S_46702131	4	46702131	46452131-46952131	C/G	0.06	1e-09	GRMZM5G855853	Unknown
								GRMZM2G100583	NAC domain-containing protein 68
qac4-18	chr4.S_46744218	4	46744218	46494218-46994218	C/T	0.07	2.48784e-10	GRMZM2G129090	UDP-glycosyltransferase 91D1
qac5-1	chr5.S_149999559	5	149999559	149749559-150249559	C/T	0.05	4e-08	GRMZM2G173674	Phosphoglucomutase
								GRMZM2G173668	Phosphoglucomutase
								GRMZM2G079954	Polyadenylate-binding protein RBP47A-like
								GRMZM2G108016	Protein FLOWERING LOCUS T-like(ZCN13)
								GRMZM2G019971	DNA binding protein
								GRMZM2G105348	Heat shock factor protein 1
qac5-2	chr5.S_202171324	5	202171324	201921324-202421324	A/C	0.12	4e-08	GRMZM2G009506	Serine/threonine-protein kinase receptor
								GRMZM2G009426	Unknown
								GRMZM2G315176	ATP-dependent DNA helicase homolog RECG, chloroplastic
								GRMZM2G020040	Heat shock 70 kDa protein 17
								GRMZM2G315127	Pentatricopeptide repeat-containing protein, partial
								GRMZM2G180983	P-loop containing nucleoside triphosphate hydrolases superfamily protein
								GRMZM2G481604	Pentatricopeptide repeat (PPR) superfamily protein
								GRMZM2G481605	17.4 kDa class I heat shock protein 3
								GRMZM2G341957	Unknown
								GRMZM2G079352	Protease Do-like 7
								GRMZM2G475349	Protease Do-like 7
								GRMZM2G399207	Protease Do-like 7
								GRMZM2G164912	Galactan beta-1,4-galactosyltransferase
								GRMZM2G466298	Probable L-type lectin-domain containing receptor kinase S.5
								GRMZM2G466309	Unknown
								GRMZM2G164948	Thioredoxin reductase
								GRMZM2G028397	Putative DNA-binding protein ESCAROLA
								GRMZM2G136465	3-hydroxy-3-methylglutaryl-coenzyme A reductase 1-like
qac5-3	chr5.S_24096526	5	24096526	23846526-24346526	A/G	0.08	5e-09	GRMZM2G086237	Myosin-11-like
								GRMZM2G387341	Unknown
								GRMZM2G086116	Putative DEAD-box ATP-dependent RNA helicase family protein
								GRMZM2G085747	Malic enzyme
								GRMZM2G088358	Unknown
								GRMZM2G107444	Membrane steroid-binding protein 1
								GRMZM2G107402	Glutamyl-tRNA reductase, chloroplastic-like
								AC196432.3_FG007	5E5 antigen-like
								GRMZM2G436710	Tetratricopeptide repeat (TPR)-like superfamily protein
								GRMZM2G436707	Tetratricopeptide repeat (TPR)-like superfamily protein
								GRMZM2G050309	Phosphatidylinositol 4-phosphate 5-kinase 9-like
qac5-4	chr5.S_56476048	5	56476048	56226048-56726048	A/T	0.05	1e-08	GRMZM2G099452	Subtilisin-like protease SBT2.6
								GRMZM2G099434	Pentatricopeptide (PPR) repeat-containing protein-like
								GRMZM2G099413	Unknown
								GRMZM2G099255	Unknown
								GRMZM2G099191	Cadmium/zinc-transporting ATPase HMA2
								GRMZM5G803881	Unknown
qac5-5	chr5.S_67474748	5	67474748	67224748-67724748	A/C	0.06	3e-08	GRMZM2G429241	Protein transport protein SEC16B-like protein
								GRMZM2G128929	L-lactate dehydrogenase
								GRMZM2G173192	L-lactate dehydrogenase A
								GRMZM2G472346	IQ calmodulin-binding motif family protein
								GRMZM2G089836	Invertase 2
								GRMZM2G023638	Protein prenylyltransferase superfamily protein
								GRMZM2G053707	RING-H2 finger protein ATL79-like
								GRMZM2G053676	Ubiquitin fold modifier-specific peptidase 1/ 2
								GRMZM2G159142	TMPIT-like protein
								GRMZM2G159047	Putative protein kinase superfamily protein
								GRMZM2G159013	Ferrochelatase-2
qac5-6	chr5.S_83843824	5	83843824	83593824-84093824	A/G	0.05	1e-08	GRMZM5G894416	Unknown
								GRMZM2G050080	Auxin-responsive protein SAUR71
								GRMZM2G088396	4-hydroxyphenylpyruvate dioxygenase 1(hppd1)
								GRMZM2G088235	Urease accessory protein F
								GRMZM2G387123	Unknown
								GRMZM2G449843	Alpha/beta-Hydrolases superfamily protein
								GRMZM2G322129	Transducin/WD40 repeat-like superfamily protein
								GRMZM2G017741	Protein-O-fucosyltransferase 1 isoform X1
								GRMZM2G017802	Unknown
qac6-1	chr6.S_88111284	6	88111284	87861284-88361284	A/G	0.06	6e-10	GRMZM5G822833	Unknown
								GRMZM5G882598	Unknown
								GRMZM5G811469	Unknown
								GRMZM2G150726	Protein ENHANCED DISEASE RESISTANCE 2-like
								GRMZM5G854499	E3 ubiquitin-protein ligase BRE1-like 1
								GRMZM5G830671	Homeobox DNA-binding and leucine zipper domain family protein
								GRMZM5G823652	Unknown
								GRMZM5G876960	Probable polyamine oxidase 2
								AC206319.2_FG004	Unknown
								GRMZM2G337785	Unknown
								GRMZM2G034469	Unknown
								AC218979.3_FG003	Unknown
								GRMZM2G021155	Unknown
								GRMZM2G458761	Unknown
qac8-1	chr8.S_110374862	8	110374862	110124862-110624862	C/T	0.06	5e-08	GRMZM2G150724	Rho GDP-dissociation inhibitor 1
								GRMZM2G072089	Rho GDP-dissociation inhibitor 1
								GRMZM2G449681	Wrky92 - WRKY-transcription factor 92
								GRMZM2G335377	Unknown
								GRMZM5G810847	Unknown
								GRMZM2G150217	WW domain-binding protein 11
								GRMZM2G101852	Seven in absentia domain family protein
								GRMZM2G124739	Protein kinase G11A-like
								GRMZM2G021069	Minichromosome maintenance protein(MCM6)
								GRMZM2G387227	Cyclin-A1-1-like
								GRMZM2G303168	B3 domain-containing protein At1g05920-like
								GRMZM2G130569	Unknown
								GRMZM2G039017	Galactosylgalactosylxylosylprotein 3-beta-glucuronosyltransferase 1
qac9-1	chr9.S_138336082	9	138336082	138086082-138586082	C/T	0.09	5e-08	GRMZM2G154316	Cytochrome B561-related
								GRMZM2G015730	Alpha-taxilin
								GRMZM2G118979	Alpha/beta-Hydrolases superfamily protein
								GRMZM2G118959	Putative beta-14-xylosyltransferase IRX9
								GRMZM2G466947	Ribosomal protein L9/RNase H1, partial
								GRMZM2G145568	LOB domain-containing family protein
								GRMZM2G145562	Unknown
								GRMZM2G447617	Organic anion transporter
								GRMZM2G145451	Arogenate dehydratase/prephenate dehydratase 2 chloroplastic
								GRMZM2G479881	DNA methyl transferase2
								GRMZM2G353652	Unknown
								GRMZM2G700021	Unknown
								GRMZM2G054300	APx1-Cytosolic Ascorbate Peroxidase
								GRMZM2G053987	MAP kinase family protein isoform
								GRMZM2G092123	Pentatricopeptide repeat-containing protein, chloroplastic-like
								GRMZM2G152148	Unknown
								GRMZM2G030097	cat eye syndrome critical region protein 5
								GRMZM2G030203	50S ribosomal protein L10
qac9-2	chr9.S_138363042	9	138363042	138113042-138613042	C/G	0.09	2.39506e-08	GRMZM2G095727	Pseuod ARR-B transcription factor
qac9-3	chr9.S_139318861	9	139318861	139068861-139568861	A/C	0.07	1e-08	GRMZM2G036060	Nitric oxide synthase-interacting protein-like
								GRMZM5G881054	Nitric oxide synthase-interacting protein-like
								GRMZM2G112251	Zinc finger protein ZAT8-like
								GRMZM2G305046	Histone H2A
								GRMZM2G305027	Histone H2B
								GRMZM5G825759	ATP synthase B chain
								GRMZM2G412075	Poly(A) binding protein 7
								GRMZM2G166780	THO complex subunit 4
								GRMZM2G166767	RHM1
								GRMZM2G165357	UDP-glucuronic acid decarboxylase 1 isoform
								GRMZM2G104954	Unknown
								GRMZM2G366532	Heat shock protein 70
								GRMZM2G063875	SLT1 protein
								GRMZM5G872568	Unknown
								GRMZM2G161293	Beta-1-3-galactosyl-O-glycosyl-glycoprotein isoform 1
qac9-4	chr9.S_145846544	9	145846544	145596544-146096544	C/T	0.05	7e-12	GRMZM2G356579	Calmodulin-binding transcription activator 2-like
								GRMZM2G057590	Unknown
								GRMZM2G328268	Interaptin-like
								GRMZM2G026742	HSF-transcription factor 9
								GRMZM2G126936	NAC domain-containing protein 67-like
								GRMZM2G425683	Major facilitator superfamily protein
								GRMZM2G126834	Response regulator 10
								GRMZM2G162977	Unknown
								GRMZM2G063369	Protein VAC14-like protein
								GRMZM2G046601	Glutamine synthetase 3(gln3)
								AC211178.3_FG004	Unknown
								GRMZM2G046729	Leucine-rich repeat receptor-like protein kinase family protein
qac9-5	chr9.S_23283117	9	23283117	23033117-23533117	C/T	0.05	3.87e-14	GRMZM2G010740	Zinc finger (C3HC4-type RING finger) family protein
								GRMZM2G010768	Inositol-3-phosphate synthase-like
								GRMZM2G321076	Uroporphyrinogen decarboxylase 2
								GRMZM2G019356	EXORDIUM like 3
								GRMZM2G404608	Uncharacterized protein 9C20.6b
								GRMZM2G404603	Uncharacterized protein 9C20.6a
								GRMZM2G404599	Probable lysophospholipase BODYGUARD 3
								GRMZM2G024993	Granule-bound starch synthase
								GRMZM2G171395	NAC-transcription factor 86
								GRMZM2G171376	Selenium-binding protein 2-like
								GRMZM2G110158	Lung seven transmembrane receptor family protein
								GRMZM2G121333	Unknown
								GRMZM2G396553	Arginine decarboxylase 1
qac9-6	chr9.S_23459210	9	23459210	23209210-23709210	A/G	0.06	7e-11	GRMZM2G396562	Transducin/WD40 repeat-like superfamily protein
								GRMZM5G884319	Unknown
qac9-7	chr9.S_24270258	9	24270258	24020258-24520258	A/G	0.07	2e-08	GRMZM2G083012	Cell cycle regulated microtubule associated protein
								GRMZM2G082855	Leucine-rich repeat receptor-like protein kinase family protein
								GRMZM2G122135	Serine/threonine-protein phosphatase 2A 65 kDa regulatory subunit A beta isoform-like
								GRMZM2G122061	AAA-type ATPase family protein
								GRMZM5G811192	Glycosyl hydrolase family 81 protein
								GRMZM2G381782	Glycosyl hydrolase family 81 protein
								GRMZM2G021935	Cytochrome P450 superfamily protein
								AC202122.2_FG001	Cytochrome P450 superfamily protein
								GRMZM2G370155	Unknown
								GRMZM2G069008	Nudix hydrolase 14
								GRMZM2G050418	Unknown
								GRMZM2G050410	Unknown
								GRMZM2G050333	UV-stimulated scaffold protein A-like protein
								GRMZM2G050329	SPX domain-containing membrane protein Os06g0129400-like
								GRMZM2G350319	Tetratricopeptide repeat (TPR)-like superfamily protein
								GRMZM2G050166	CDC14 domain-containing protein
								GRMZM2G000909	BTB/POZ domain-containing protein
								GRMZM2G000932	Short-chain dehydrogenase TIC 32, chloroplastic-like
								GRMZM2G167966	Unknown
								GRMZM2G467992	V-type proton ATPase subunit e1-like
qac9-8	chr9.S_61578573	9	61578573	61328573-61828573	A/G	0.09	4e-08	GRMZM5G849889	Heavy metal transport/detoxification superfamily protein
								GRMZM2G324297	Arogenate dehydrogenase 1 chloroplastic
								GRMZM5G814159	Polyadenylate-binding protein-interacting protein 9
								GRMZM2G704212	Basic proline-rich protein-like
								GRMZM2G074211	Unknown
qac9-9	chr9.S_68577208	9	68577208	68327208-68827208	C/T	0.09	1e-08	GRMZM2G061283	DUF231 domain containing family protein isoform
								GRMZM2G003488	Unknown
								GRMZM2G166889	ABC transporter G family member 28-like
qac10-1	chr10.S_79944682	10	79944682	79694682-80194682	A/C	0.05	3e-09	GRMZM2G044306	RNA polymerase II large subunit family protein
								GRMZM2G086496	Protein NRT1/ PTR FAMILY 6.3
								GRMZM2G385989	Vesicle-associated membrane protein-associated protein A
								GRMZM2G063322	SnRNP core Sm protein Sm-X5-like protein
								GRMZM2G363913	Putative nuclease HARBI1
Table S2. Significantly associated SNPs identified by GWAS in maize. Association analysis identified 42 SNPs significantly associated with amylose content at the minimum of P ≤ 5 × 10-8. 352 genes were identified within 250-Kb flanking sequence of the defined QTLs. aPosition in base pairs for the lead SNP according to maize genome version 5b.60. bMinor allele frequency of the lead SNP. cP value o…
